# Supplementary material for: In situ combinatorial synthesis of degradable branched lipidoids for systemic delivery of mRNA therapeutics and gene editors
Source: Nat Commun. 2024 Feb 26;15:1762. doi: 10.1038/s41467-024-45537-z (PMC10897129; doi:10.1038/s41467-024-45537-z)
Supplement: Supplementary file 4 — Source data [file 41467_2024_45537_MOESM4_ESM.xlsx]

## Sheet: Fig 2b
		6			8			10			12			14
	/	626	589	612	548	923	785	2863	2752	2925	1974	3869	2685	5003	4677	4982
	6	1783	2050	2064	798	1705	1205	14882	16483	16257	114536	118490	120553	255519	267139	272522
	8	4001	3362	3856	2790	3698	2982	22301	24097	20254	16080	16980	15874	59071	81579	68565
	10	2086	2033	2112	19896	20876	20145	3132	4516	3752	25365	33714	2865	49893	71067	62525
	12	3663	3779	3822	3106	2953	3058	2105	3893	3205	63841	60244	59351	191740	249726	210565
	14	6826	6592	6657	18678	16435	17045	5654	8451	6723	44892	41571	42527	100010	112586	105565

## Sheet: Fig 2c
		6			8			10			12			14
	/	1500000	2400000	1800000	2500000	3300000	3100000	2100000	4000000	3100000	5600000	7200000	6800000	7500000	8600000	8200000
	6	2500000	7600000	5600000	180000000	260000000	220000000	290000000	560000000	460000000	2100000000	1300000000	1600000000	530000000	330000000	390000000
	8	28000000	85000000	45000000	840000000	640000000	690000000	2300000000	3000000000	2700000000	560000000	520000000	510000000	150000000	230000000	220000000
	10	81000000	95000000	75000000	1900000000	1600000000	1700000000	300000000	520000000	500000000	110000000	100000000	150000000	75000000	92000000	73000000
	12	180000000	260000000	220000000	930000000	700000000	800000000	130000000	240000000	210000000	35000000	76000000	58000000	50000000	30000000	42000000
	14	53000000	33000000	44000000	130000000	250000000	200000000	65000000	36000000	46000000	25000000	67000000	52000000	32000000	51000000	53000000

## Sheet: Fig 2d
		In vitro	In vivo
		609	1500000	2400000	1800000
		1965.67	2500000	7600000	5600000
		3739.67	28000000	85000000	45000000
		2077	81000000	95000000	75000000
		3754.67	180000000	260000000	220000000
		6691.67	53000000	33000000	44000000
		752	2500000	3300000	3100000
		1236	180000000	260000000	220000000
		3156.67	840000000	640000000	690000000
		20305.7	1900000000	1600000000	1700000000
		3039	930000000	700000000	800000000
		17386	130000000	250000000	200000000
		2846.67	2100000	4000000	3100000
		15874	290000000	560000000	460000000
		22217.3	2300000000	3000000000	2700000000
		3800	300000000	520000000	500000000
		3067.67	130000000	240000000	210000000
		6942.67	65000000	36000000	46000000
		2842.67	5600000	7200000	6800000
		117860	2100000000	1300000000	1600000000
		16311.3	560000000	520000000	510000000
		20648	110000000	100000000	150000000
		61145.3	35000000	76000000	58000000
		42996.7	25000000	67000000	52000000
		4887.33	7500000	8600000	8200000
		265060	530000000	330000000	390000000
		69738.3	150000000	230000000	220000000
		61161.7	75000000	92000000	73000000
		217344	50000000	30000000	42000000
		106054	32000000	51000000	53000000
	MC3	147978	1000000000	3000000000	1300000000

## Sheet: Fig 2e
		Branch tail (-)						Branch tail (+)
	6	1900000						5.23333e+06	5.26667e+07	8.36667e+07	220000000	4.33333e+07
	8	2.96667e+06						220000000	7.23333e+08	1733333333	810000000	1.93333e+08
	10	3.06667e+06						4.36667e+08	2666666667	440000000	1.93333e+08	49000000
	12	6.53333e+06						1666666667	530000000	120000000	5.63333e+07	48000000
	14	8100000						4.16667e+08	200000000	80000000	4.06667e+07	4.53333e+07

## Sheet: Fig 2f
	/	6	8	10	12	14
	1900000	5.23333e+06	5.26667e+07	8.36667e+07	220000000	4.33333e+07
	2.96667e+06	220000000	7.23333e+08	1733333333	810000000	1.93333e+08
	3.06667e+06	4.36667e+08	2666666667	440000000	1.93333e+08	49000000
	6.53333e+06	1666666667	530000000	120000000	5.63333e+07	48000000
	8100000	4.16667e+08	200000000	80000000	4.06667e+07	4.53333e+07

## Sheet: Fig 2g
	Total C	In vivo expression
	6	1900000
	12	5.23333e+06
	14	5.26667e+07
	16	8.36667e+07
	18	220000000
	20	4.33333e+07
	8	2.96667e+06
	14	220000000
	16	7.23333e+08
	18	1733333333
	20	810000000
	22	1.93333e+08
	10	3.06667e+06
	16	4.36667e+08
	18	2666666667
	20	440000000
	22	1.93333e+08
	24	49000000
	12	6.53333e+06
	18	1666666667
	20	530000000
	22	120000000
	24	5.63333e+07
	26	48000000
	14	8100000
	20	4.16667e+08
	22	200000000
	24	80000000
	26	4.06667e+07
	28	4.53333e+07

## Sheet: Fig 2h
	Total C	Symmetry	In vivo expression
	6	0	1900000
	12	1.5	5233330
	14	2	52666700
	16	2.5	83666700
	18	3	220000000
	20	3.5	43333300
	8	0	2966670
	14	1	220000000
	16	1.33333	723333000
	18	1.66667	1733330000
	20	2	810000000
	22	2.33333	193333000
	10	0	3066670
	16	0.75	436667000
	18	1	2666670000
	20	1.25	440000000
	22	1.5	193333000
	24	1.75	49000000
	12	0	6533330
	18	0.6	1666670000
	20	0.8	530000000
	22	1	120000000
	24	1.2	56333300
	26	1.4	48000000
	14	0	8100000
	20	0.5	416667000
	22	0.66667	200000000
	24	0.83333	80000000
	26	1	40666700
	28	1.16667	45333300

## Sheet: Fig 3b
	MC3	20	19	18	17	16	15	14	13	12	11	10	9	8	7	6	5	4	3	2	1
	146946	9460	30020	1780	3410	1250	14590	7550	5390	76290	15450	17620	8160	6040	31910	2870	2770	2620	2700	8480	67659
	147978	8860	31980	1720	3080	1540	16460	5910	2350	62010	16120	16190	12550	11630	35850	7200	11350	5250	3290	6500	36441
	148215	6826	23528	3651	2156	2505	18258	7103	4822	55255	11982	35653	10656	5852	20254	8582	6854	3954	7056	9658	15645

## Sheet: Fig 3c
	MC3	20	19	18	17	16	15	14	13	12	11	10	9	8	7	6	5	4	3	2	1
	1000000000	15000000	170000000	50000000	22000000	27000000	330000000	200000000	100000000	1600000000	9400000000	3300000000	900000000	170000000	970000000	58000000	3800000	11000000	8900000	5400000	2300000000
	2200000000	9000000	310000000	30000000	18000000	15000000	390000000	300000000	90000000	2500000000	10700000000	6700000000	850000000	250000000	800000000	49000000	4300000	23000000	10400000	8400000	3000000000
	1500000000	11000000	420000000	20000000	52000000	11000000	120000000	110000000	85000000	2900000000	10000000000	4700000000	1500000000	550000000	1200000000	19000000	1300000	8000000	5500000	9400000	3000000000

## Sheet: Fig 3d
			in vitro	in vivo
		20	8382	15000000	9000000	11000000
		19	28509.3	170000000	310000000	420000000
		18	2383.67	50000000	30000000	20000000
		17	2882	22000000	18000000	52000000
		16	1765	27000000	15000000	11000000
		15	16436	330000000	390000000	120000000
		14	6854.33	200000000	300000000	110000000
		13	4187.33	100000000	90000000	85000000
		12	64518.3	1600000000	2500000000	2900000000
		11	14517.3	9400000000	10700000000	10000000000
		10	23154.3	3300000000	6700000000	4700000000
		9	10455.3	900000000	850000000	1500000000
		8	7840.67	170000000	250000000	550000000
		7	29338	970000000	800000000	1200000000
		6	6217.33	58000000	49000000	19000000
		5	6991.33	3800000	4300000	1300000
		4	3941.33	11000000	23000000	8000000
		3	4348.67	8900000	10400000	5500000
		2	8212.67	5400000	8400000	9400000
		1	39915	2300000000	3000000000	3000000000
		MC3	147713	1000000000	2200000000	1500000000

[truncated: 22 more sheets: Fig 4a, Fig 4b, Fig 4e, Fig 5a, Fig 5b, Fig 5c, Fig 5d, Fig 6a, Fig 6c, Fig 6d, Fig 6e, Fig 6g, Fig S3a, Fig S5, Fig S8, Fig S12, Fig S13, Fig S14, Fig S15, Fig S17 …]
